# Supplementary material for: Evolution and Expansion of the Prokaryote-Like Lipoxygenase Family in the Brown Alga Saccharina japonica
Source: Front Plant Sci. 2017 Nov 28;8:2018. doi: 10.3389/fpls.2017.02018 (PMC5712309; doi:10.3389/fpls.2017.02018)
Supplement: Supplementary file 1 [file Table_1.XLSX]

## Sheet: table S1
Table S1 Sequence Identity Matrix
Seq->	SJ03316	SJ05859	SJ05858	SJ08276	SJ08291	SJ12567	SJ16633	SJ16634	SJ16632	SJ21862	SJ21859	Ec-03_000010	Ec-03_000020	Ec-20_003610	Ec-20_003620	Cok_S_s027_6085.t1	Cok_S_s119_11424.t1	Cok_S_s136_12029.t2
SJ03316	ID	0.307	0.523	0.539	0.371	0.519	0.622	0.781	0.671	0.448	0.517	0.531	0.583	0.487	0.538	0.569	0.592	0.364
SJ05859	0.307	ID	0.372	0.373	0.082	0.547	0.276	0.285	0.313	0.254	0.353	0.268	0.278	0.319	0.349	0.382	0.285	0.323
SJ05858	0.523	0.372	ID	0.855	0.333	0.615	0.505	0.494	0.539	0.482	0.79	0.473	0.497	0.556	0.61	0.639	0.511	0.334
SJ08276	0.539	0.373	0.855	ID	0.341	0.633	0.517	0.512	0.551	0.498	0.828	0.482	0.508	0.562	0.613	0.653	0.522	0.346
SJ08291	0.371	0.082	0.333	0.341	ID	0.303	0.5	0.35	0.386	0.42	0.334	0.326	0.395	0.316	0.354	0.346	0.366	0.142
SJ12567	0.519	0.547	0.615	0.633	0.303	ID	0.496	0.49	0.523	0.481	0.61	0.464	0.488	0.544	0.592	0.643	0.5	0.292
SJ16633	0.622	0.276	0.505	0.517	0.5	0.496	ID	0.588	0.612	0.564	0.505	0.508	0.646	0.51	0.556	0.552	0.601	0.34
SJ16634	0.781	0.285	0.494	0.512	0.35	0.49	0.588	ID	0.637	0.427	0.494	0.509	0.546	0.471	0.508	0.524	0.565	0.349
SJ16632	0.671	0.313	0.539	0.551	0.386	0.523	0.612	0.637	ID	0.475	0.531	0.535	0.581	0.516	0.562	0.582	0.615	0.375
SJ21862	0.448	0.254	0.482	0.498	0.42	0.481	0.564	0.427	0.475	ID	0.486	0.406	0.501	0.456	0.502	0.487	0.475	0.262
SJ21859	0.517	0.353	0.79	0.828	0.334	0.61	0.505	0.494	0.531	0.486	ID	0.466	0.486	0.54	0.592	0.613	0.504	0.332
Ec-03_000010	0.531	0.268	0.473	0.482	0.326	0.464	0.508	0.509	0.535	0.406	0.466	ID	0.637	0.516	0.514	0.507	0.606	0.333
Ec-03_000020	0.583	0.278	0.497	0.508	0.395	0.488	0.646	0.546	0.581	0.501	0.486	0.637	ID	0.507	0.549	0.543	0.659	0.35
Ec-20_003610	0.487	0.319	0.556	0.562	0.316	0.544	0.51	0.471	0.516	0.456	0.54	0.516	0.507	ID	0.854	0.659	0.513	0.316
Ec-20_003620	0.538	0.349	0.61	0.613	0.354	0.592	0.556	0.508	0.562	0.502	0.592	0.514	0.549	0.854	ID	0.711	0.557	0.342
Cok_S_s027_6085.t1	0.569	0.382	0.639	0.653	0.346	0.643	0.552	0.524	0.582	0.487	0.613	0.507	0.543	0.659	0.711	ID	0.561	0.352
Cok_S_s119_11424.t1	0.592	0.285	0.511	0.522	0.366	0.5	0.601	0.565	0.615	0.475	0.504	0.606	0.659	0.513	0.557	0.561	ID	0.381
Cok_S_s136_12029.t2	0.364	0.323	0.334	0.346	0.142	0.292	0.34	0.349	0.375	0.262	0.332	0.333	0.35	0.316	0.342	0.352	0.381	ID

## Sheet: table S2
Table S2 Sequence logos for the conserved motifs of brown algae LOX proteins.
MOTIF	WIDTH		BEST POSSIBLE MATCH
1	50		GYNWKIAKACFEAADFIIHEVVSHLGNTHLVLEGPMVAMHRQLPKEHPIY	Lipoxygenase
2	50		DYEDLHAFPIKTPDSMYDFEDDDAFARLRLQGANCVVJEKCTAATRKKLK	Lipoxygenase
3	50		ISKDFSPEADFAARGVTKEDFPGRYPYRDYGLKYWEATHTWVKEYLDIYY	Lipoxygenase
4	50		IYSASTLHAAVNFPQKPSMSFVPSCPGSVYAPPPTDKSERTFEDYLAYLP	Lipoxygenase
5	50		QAIEDIETDLVDENAYVVSAWRKRGKDKKEAANFGYTTLLPDNIPQSINI	Lipoxygenase
6	50		DLLAPHLEGTAFINWGAQELLIAKGGGVDRLTANKIEDSWDLVLEQTLER	Lipoxygenase
7	21		PIKPIGIQLSQGEEATPIFTP	Lipoxygenase
8	50		PQDPKADTAGRKEQLAEAQKEYEWSTEGIPVGTPYLEGFPPDEEFPSVPW	Lipoxygenase
9	41		VLDSDPSYKALKTKVDSLMAAGKLFVVDHELLKGMEASPLD	Lipoxygenase
10	41		IATTQVAVLTLLGSVFHTKLGDYETHNFSDDRVREPLAKFQ	Lipoxygenase
11	41		EDYELQAFVTELVDIGQMKWLDEYKTSKDKKALIAKVLASL	Lipoxygenase
12	43		RILVGTLRGTIGAGEIIEALSDPERAKTFASRVSELIKENKAT	Lipoxygenase
13	21		GIPRYLTPSVALFEVVDDDLL	Lipoxygenase
14	50		MSNSRTIKAVVAIATCSGASAFVAPTPLGRTFPAPSAPSSQSARQTPANR	Lipoxygenase
15	21		GFSFSSITDIFTRADRGTGTC	Lipoxygenase
